# Supplementary material for: Association Between Neutrophil-to-High-Density Lipoprotein-Cholesterol Ratio and Coronary Artery Calcium: A Cross-Sectional Study
Source: Biomedicines. 2026 Jul 2;14(7):1503. doi: 10.3390/biomedicines14071503 (PMC13403793; doi:10.3390/biomedicines14071503)
Supplement: Supplementary file 1 [file biomedicines-14-01503-s001.zip]

Archive with 1 entries (1 files):
- biomedicines-4338842-supplementary.pdf
